# Supplementary material for: Three new species of Atopsyche Banks (Trichoptera, Hydrobiosidae) from Brazil
Source: Zookeys. 2012 Jul 11;(207):65–78. doi: 10.3897/zookeys.207.3419 (PMC3409685; doi:10.3897/zookeys.207.3419)
Supplement: XML Treatment for Atopsyche (Atopsaura) blahniki [file zookeys.207.3419-treatment1.xml]

<!DOCTYPE tp:taxon-treatment
  PUBLIC "-//TaxonX//DTD Taxonomic Treatment Publishing DTD v0 20100105//EN" "tax-treatment-NSO.dtd">
<tp:taxon-treatment xmlns:tp="http://www.plazi.org/taxpub"><tp:treatment-meta><mixed-citation publication-type="journal"><person-group><name><surname>Santos</surname><given-names>Allan P. M.</given-names></name><name><surname>Holzenthal</surname><given-names>Ralph W.</given-names></name></person-group><article-title>Three new species of 
                    <italic>Atopsyche</italic> Banks (Trichoptera, Hydrobiosidae) from Brazil
                </article-title><source>Zookeys</source><day>11</day><month>7</month><year>2012</year><volume>2012</volume><issue>207</issue><fpage>65</fpage><lpage>78</lpage><pub-id pub-id-type="doi">10.3897/zookeys.207.3419</pub-id></mixed-citation></tp:treatment-meta><tp:nomenclature><tp:taxon-name>
                        <tp:taxon-name-part taxon-name-part-type="genus">Atopsyche</tp:taxon-name-part>
                        (<tp:taxon-name-part taxon-name-part-type="subgenus">Atopsaura</tp:taxon-name-part>)
                        <tp:taxon-name-part taxon-name-part-type="species">blahniki</tp:taxon-name-part>
                    <object-id xmlns:xlink="http://www.w3.org/1999/xlink" xlink:type="simple">urn:lsid:zoobank.org:act:17398E47-24AC-45A6-8FEF-CF2B3A9BBFE2</object-id>
								<object-id xmlns:xlink="http://www.w3.org/1999/xlink" xlink:type="simple">http://species-id.net/wiki/Atopsyche_blahniki</object-id>
								</tp:taxon-name><tp:taxon-status xmlns:xlink="http://www.w3.org/1999/xlink" xlink:type="simple">sp. n.</tp:taxon-status><xref ref-type="fig" rid="F1">Figs 1</xref><xref ref-type="fig" rid="F4">, 4</xref><xref ref-type="fig" rid="F5">, 7</xref></tp:nomenclature><tp:treatment-sec sec-type="Diagnosis"><title>Diagnosis.</title><p>This new species is most similar to <italic><tp:taxon-name>Atopsyche zernyi</tp:taxon-name></italic> Flint, also described from Brazil. Both species have an apical process on the first article of the inferior appen<!--PageBreak-->dage as long as the second article, and a phallotheca with long paired processes, apically upturned and narrow. However, <italic><tp:taxon-name>Atopsyche blahniki</tp:taxon-name></italic> sp. n. differs from <italic><tp:taxon-name>Atopsyche zernyi</tp:taxon-name></italic> by the narrower parapod, longer filipod (exceeding length of parapod), and in the apices of the paired processes from the phallotheca, which bear several spines on their lateral edges.</p></tp:treatment-sec><tp:treatment-sec sec-type="Male"><title>Male.</title><p>Forewing length 5.5 mm (n=1). Overall body color brown; antennal scape brown, with long brown setae, pedicel brown, basal flagellomeres yellow, apical flagellomeres brown; setae of palps yellow; frons and vertex of head with long, erect brown and whitish setae; legs yellowish brown, coxae and femora of forelegs darker brown. Forewings brown; erect setae on veins forming irregular pattern of alternate dark brown and yellow setae; apex of wing with fringe of alternating patches of dark brown and yellow setae. Forewing venation complete (<xref ref-type="fig" rid="F4">Fig. 4A</xref>); R1 branched; stem of fork I about twice its length; fork II long, sessile; stem of fork III equal to its length; fork IV long, sessile; stem of M almost straight between m-cu crossvein and first fork of M; fork V long, narrow; Cu2 long, converging near fused anal veins; apex of fused anal veins very short. Hind wing (<xref ref-type="fig" rid="F4">Fig. 4B</xref>) with Sc and R1 fused apically; forks I, III, and V present, the first with a short stem, the last long with a short stem, stem of fork III equal to its length; forks II and IV absent; M3+4 not reaching wing margin; Cu2 long and almost straight; 1A long and sinuate. Nygmas indistinct in both wings. Tergum II with pair of prominent glands at posterolateral margin (<xref ref-type="fig" rid="F5">Fig. 7A</xref>); tergum III with pair of prominent gland at anterolateral margin, lined at opening with minute setae (<xref ref-type="fig" rid="F5">Figs 7A, 7B</xref>). Sternum V with pair of small, rounded glands on anterolateral margins (<xref ref-type="fig" rid="F5">Fig. 7C</xref>). Sterna VI and VII with prominent spine-like ventral processes on posteromesal margins.</p></tp:treatment-sec><tp:treatment-sec sec-type="Male genitalia"><title>Male genitalia.</title><p>Segment IX, in lateral view, long (<xref ref-type="fig" rid="F1">Fig. 1A</xref>). Parapod narrow, simple, with small dorsolaterally directed tooth-like projections and short, stout setae (<xref ref-type="fig" rid="F1">Figs 1A, 1B, 1C</xref>). Filipod long, slender, with elongate setae along length, apex attenuate (<xref ref-type="fig" rid="F1">Fig. 1A</xref>). Preanal appendage short, rounded, setose (<xref ref-type="fig" rid="F1">Figs 1A, 1C</xref>). Inferior appendage, first article long, slightly widened apically, otherwise relatively narrow and of uniform width, with subtriangular apical process, nearly equaling second article in length (<xref ref-type="fig" rid="F1">Figs 1A, 1D</xref>); second article small, with subacute apex and small rounded carina ventrally (<xref ref-type="fig" rid="F1">Figs 1A, 1D</xref>). Proctiger, in lateral view, broadly widened apically, with truncate apical margin, covered with minute setae, apicodorsal margin with long setae (<xref ref-type="fig" rid="F1">Fig. 1A</xref>). Phallic apparatus complex (<xref ref-type="fig" rid="F1">Fig. 1E, 1F</xref>); phallotheca broadly rounded basally, with narrow ventral process articulating with inferior appendages (<xref ref-type="fig" rid="F1">Fig. 1E</xref>); posteriorly divided into long, paired processes (<xref ref-type="fig" rid="F1">Fig. 1F</xref>); processes apically upturned and narrow, covered with minute setae and bearing spines on lateral edges (<xref ref-type="fig" rid="F1">Figs 1E, 1F</xref>); aedeagus an elongate, stout, spine-like structure, with slight ventral curvature near base (<xref ref-type="fig" rid="F1">Fig. 1E</xref>).</p><fig id="F1" position="float" orientation="portrait"><label>Figure 1.</label><caption><p><italic><tp:taxon-name>Atopsyche (Atopsaura) blahniki</tp:taxon-name></italic> sp. n. Male genitalia: <bold>A</bold> lateral <bold>B</bold> parapod, lateral <bold>C</bold> parapod and preanal appendage, dorsal <bold>D</bold> inferior appendage, ventral <bold>E</bold> phallic apparatus, lateral <bold>F</bold> phallic apparatus, dorsal. Abbreviations: <bold>aed</bold> aedeagus <bold>fil</bold> filipod <bold>inf app</bold> inferior appendage <bold>par</bold> parapod <bold>phal</bold> phallotheca <bold>pr app</bold> preanal appendage <bold>proc</bold> proctiger <bold>IX</bold> abdominal segment IX.</p></caption><graphic xmlns:xlink="http://www.w3.org/1999/xlink" xlink:href="ZooKeys-207-065-g001.jpg" position="float" orientation="portrait" xlink:type="simple"/></fig></tp:treatment-sec><tp:treatment-sec sec-type="Holotype male"><title>Holotype male.</title><p><bold>BRAZIL: Rio de Janeiro:</bold> Cachoeiras de Macacu, Rio Souza, <named-content xmlns:xlink="http://www.w3.org/1999/xlink" content-type="dwc:verbatimCoordinates" xlink:type="simple">16°26.567'S, 42°37.957'W</named-content>, 150 m, 16.iii.1996, Holzenthal, Rochetti &amp; Oliveira (pinned) (UMSP000031906) (MZSP).</p></tp:treatment-sec><tp:treatment-sec sec-type="Paratypes"><title>Paratypes.</title><p><bold>BRAZIL: Rio de Janeiro:</bold> same data as holotype, 23 females (pinned) (17 females, UMSP; 2 females, NMNH; 2 females, MZSP; 2 females, DZRJ).</p></tp:treatment-sec><tp:treatment-sec sec-type="Etymology"><title>Etymology.</title><p>This new species is named in honor of Dr. Roger Blahnik, who identified this new species.<!--PageBreak--></p></tp:treatment-sec><tp:treatment-sec><!--Section generated to contain objects referenced in tp:taxon-treatment.--><fig id="F4" position="float" orientation="portrait"><label>Figures 4–6.</label><caption><p><italic><tp:taxon-name>Atopsyche</tp:taxon-name></italic> spp. n. Male wing venation: Figure <bold>4</bold> <italic><tp:taxon-name>Atopsyche (Atopsaura) blahniki</tp:taxon-name></italic> sp. n. <bold>4A</bold> forewing <bold>4B</bold> hind wing. Figure <bold>5</bold> <italic><tp:taxon-name>Atopsyche (Atopsyche) parauna</tp:taxon-name></italic> sp. n. <bold>5A</bold> forewing <bold>5B</bold> hind wing. Figure <bold>6</bold> <italic><tp:taxon-name>Atopsyche (Atopsaura) galharada</tp:taxon-name></italic> sp. n. <bold>6A</bold> forewing <bold>6B</bold> hind wing.</p></caption><graphic xmlns:xlink="http://www.w3.org/1999/xlink" xlink:href="ZooKeys-207-065-g004.jpg" position="float" orientation="portrait" xlink:type="simple"/></fig><fig id="F5" position="float" orientation="portrait"><label>Figures 7–9.</label><caption><p><italic><tp:taxon-name>Atopsyche</tp:taxon-name></italic> spp. n. Abdominal glands: Figure <bold>7</bold> <italic><tp:taxon-name>Atopsyche (Atopsaura) blahniki</tp:taxon-name></italic> sp. n. <bold>7A</bold> terga II and III, lateral <bold>7B</bold> tergum III, dorsal <bold>C</bold> sternum V, lateral. Figure <bold>8</bold> <italic><tp:taxon-name>Atopsyche (Atopsyche) parauna</tp:taxon-name></italic> sp. n. <bold>8A</bold> terga III and IV, dorsal <bold>8B</bold> sternum V, ventral. Figure <bold>9</bold> <italic><tp:taxon-name>Atopsyche (Atopsaura) galharada</tp:taxon-name></italic> sp. n., sternum V, lateral.</p></caption><graphic xmlns:xlink="http://www.w3.org/1999/xlink" xlink:href="ZooKeys-207-065-g005.jpg" position="float" orientation="portrait" xlink:type="simple"/></fig></tp:treatment-sec></tp:taxon-treatment>
