# Supplementary material for: Three new species of Atopsyche Banks (Trichoptera, Hydrobiosidae) from Brazil
Source: Zookeys. 2012 Jul 11;(207):65–78. doi: 10.3897/zookeys.207.3419 (PMC3409685; doi:10.3897/zookeys.207.3419)
Supplement: XML Treatment for Atopsyche (Atopsyche) parauna [file zookeys.207.3419-treatment2.xml]

<!DOCTYPE tp:taxon-treatment
  PUBLIC "-//TaxonX//DTD Taxonomic Treatment Publishing DTD v0 20100105//EN" "tax-treatment-NSO.dtd">
<tp:taxon-treatment xmlns:tp="http://www.plazi.org/taxpub"><tp:treatment-meta><mixed-citation publication-type="journal"><person-group><name><surname>Santos</surname><given-names>Allan P. M.</given-names></name><name><surname>Holzenthal</surname><given-names>Ralph W.</given-names></name></person-group><article-title>Three new species of 
                    <italic>Atopsyche</italic> Banks (Trichoptera, Hydrobiosidae) from Brazil
                </article-title><source>Zookeys</source><day>11</day><month>7</month><year>2012</year><volume>2012</volume><issue>207</issue><fpage>65</fpage><lpage>78</lpage><pub-id pub-id-type="doi">10.3897/zookeys.207.3419</pub-id></mixed-citation></tp:treatment-meta><tp:nomenclature><tp:taxon-name>
                        <tp:taxon-name-part taxon-name-part-type="genus">Atopsyche</tp:taxon-name-part>
                        (<tp:taxon-name-part taxon-name-part-type="subgenus">Atopsyche</tp:taxon-name-part>)
                        <tp:taxon-name-part taxon-name-part-type="species">parauna</tp:taxon-name-part>
                    <object-id xmlns:xlink="http://www.w3.org/1999/xlink" xlink:type="simple">urn:lsid:zoobank.org:act:D90947CD-CF4E-44EA-9819-D47E65CCF7F6</object-id>
								<object-id xmlns:xlink="http://www.w3.org/1999/xlink" xlink:type="simple">http://species-id.net/wiki/Atopsyche_parauna</object-id>
								</tp:taxon-name><tp:taxon-status xmlns:xlink="http://www.w3.org/1999/xlink" xlink:type="simple">sp. n.</tp:taxon-status><xref ref-type="fig" rid="F2">Figs 2</xref><xref ref-type="fig" rid="F4">, 5</xref><xref ref-type="fig" rid="F5">, 8</xref></tp:nomenclature><tp:treatment-sec sec-type="Diagnosis"><title>Diagnosis.</title><p>This new species is most similar to <italic><tp:taxon-name>Atopsyche jaba</tp:taxon-name></italic> Blahnik and Gottschalk, described from Costa Rica. These two species share a similar mesal process on the first article of the inferior appendage and the complex phallotheca, with paired processes posteriorly. <italic><tp:taxon-name>Atopsyche parauna</tp:taxon-name></italic> sp. n. can be distinguished from <italic><tp:taxon-name>Atopsyche jaba</tp:taxon-name></italic> and other <italic><tp:taxon-name>Atopsyche</tp:taxon-name></italic> species by the broad parapod, in lateral view, with the dorsolateral margin serrate and with a midlateral spinose projection, whereas in <italic><tp:taxon-name>Atopsyche jaba</tp:taxon-name></italic>, the parapod has 2 prominent spines. In addition, the second article of the inferior appendage is shorter and slightly hooked in the new species, and the phallotheca is posteriorly divided into 2 long, paired processes, the dorsal one birfucate apically and the ventral one curved mesally.</p></tp:treatment-sec><tp:treatment-sec sec-type="Male"><title>Male.</title><p>Forewing length 5.0–5.5 mm (n=10). Overall body color brown; antennal scape brown, with long stramineous setae, pedicel brown, basal flagellomeres yellow, apical flagellomeres brown; setae of palps yellow; frons and vertex of head with long, erect brown and whitish setae; legs yellowish brown, coxae of all legs darker brown. Forewings brown; erect setae on veins forming distinct mottled pattern of alternate dark brown and yellow setae, with dark brown setae along costal margin; apex of wing with fringe of alternating patches of dark brown and yellow setae. Forewing venation complete (<xref ref-type="fig" rid="F4">Fig. 5A</xref>); R1 branched; stem of fork I equal to its length; fork II long, sessile; stem of fork III equal to its length; fork IV long, sessile; stem of M slightly curved between m-cu crossvein and first fork of M; fork V long, narrow; Cu2 long, converging near fused anal veins, crossvein near apex forming small cell on posterior margin of wing; apex of fused anal veins very short. Hind wing (<xref ref-type="fig" rid="F4">Fig. 5B</xref>) with Sc and R1 fused apically; forks I, III, and V present, the first with a short stem, the last long with a short stem, stem of fork III longer than its length; forks II and IV absent; M3+4 reaching wing margin; Cu2 long and almost straight; 1A long and strongly curved, with row of elongate setae along its length. Nygmas indistinct in both wings. Terga III and IV with pair of prominent rounded glands at anterolateral margin, lined internally with minute setae (<xref ref-type="fig" rid="F5">Fig. 8A</xref>). Sternum V with pair of small rounded glands on anterolateral margins, with a keel-like projection (<xref ref-type="fig" rid="F5">Fig. 8B</xref>). Sterna VI and VII with prominent spine-like ventral processes on posteromesal margins.</p></tp:treatment-sec><tp:treatment-sec sec-type="Male genitalia"><title>Male genitalia.</title><p>Segment IX, in lateral view, short (<xref ref-type="fig" rid="F2">Fig. 2A</xref>). Parapod broad, with dorsolateral margin serrate, setose, and with small, midlateral spinose projection (<xref ref-type="fig" rid="F2">Figs 2A, 2B</xref>). Filipod long, slender, with elongate setae along length, apex somewhat capitate (<xref ref-type="fig" rid="F2">Fig. 2A</xref>). Preanal appendage short, rounded, setose (<xref ref-type="fig" rid="F2">Figs 2A, 2B</xref>). Inferior appendage, first article long, slightly constricted mesally, otherwise relatively narrow and of uniform width, without apical process, but mesally with small process at midlength, bearing short spines (<xref ref-type="fig" rid="F2">Figs 2A, 2C</xref>); second article small, slightly hooked apically (<xref ref-type="fig" rid="F2">Figs 2A, 2C</xref>). Proctiger, in lateral view, broadly widened apically, with angulate apical mar<!--PageBreak-->gin, covered with minute setae, apicodorsal margin with long setae (<xref ref-type="fig" rid="F2">Fig. 2A</xref>). Phallic apparatus complex (<xref ref-type="fig" rid="F2">Figs 2D, 2E</xref>); phallotheca broadly rounded basally, with short rounded ventral process articulating with inferior appendages (<xref ref-type="fig" rid="F2">Fig. 2D</xref>); posteriorly divided into two long, paired processes, dorsal one longer and bifurcate apically, ventral one curved mesally (<xref ref-type="fig" rid="F2">Figs 2D, 2E</xref>); aedeagus an elongate, stout, spine-like structure, with ventral curvature near base (<xref ref-type="fig" rid="F2">Fig. 2D</xref>).<!--PageBreak--></p><fig id="F2" position="float" orientation="portrait"><label>Figure 2.</label><caption><p><italic><tp:taxon-name>Atopsyche (Atopsyche) parauna</tp:taxon-name></italic> sp. n. Male genitalia: <bold>A</bold> lateral <bold>B</bold> parapod and preanal appendage, dorsal <bold>C</bold> inferior appendage, ventral <bold>D</bold> phallic apparatus, lateral <bold>E</bold> phallic apparatus, dorsal.</p></caption><graphic xmlns:xlink="http://www.w3.org/1999/xlink" xlink:href="ZooKeys-207-065-g002.jpg" position="float" orientation="portrait" xlink:type="simple"/></fig></tp:treatment-sec><tp:treatment-sec sec-type="Holotype male"><title>Holotype male.</title><p><bold>BRAZIL: Minas Gerais:</bold> Rio Paraúna, 3 km S Santana do Riacho, <named-content xmlns:xlink="http://www.w3.org/1999/xlink" content-type="dwc:verbatimCoordinates" xlink:type="simple">19°10.986'S, 43°43.485'W</named-content>, 650 m, 11.xi.2001, Holzenthal, Paprocki, Blahnik &amp; Amarante (pinned) (UMSP000080716) (MZSP).</p></tp:treatment-sec><tp:treatment-sec sec-type="Paratypes"><title>Paratypes.</title><p><bold>BRAZIL: Minas Gerais:</bold> same data as holotype, 2 males, 3 females (pinned) (UMSP); Cardeal Mota, Cachoeira Véu da Noiva, <named-content xmlns:xlink="http://www.w3.org/1999/xlink" content-type="dwc:verbatimCoordinates" xlink:type="simple">19°18.912'S, 43°36.260'W</named-content>, 800 m, 12.xi.2001, Holzenthal, Paprocki, Blahnik &amp; Amarante, 2 males (pinned) (DZRJ); Rio Cipó, Cachoeira de Baixo, <named-content xmlns:xlink="http://www.w3.org/1999/xlink" content-type="dwc:verbatimCoordinates" xlink:type="simple">19°20.553'S, 43°38.531'W</named-content>, 750 m, 10.xi.2001, Holzenthal, Paprocki, Blahnik &amp; Amarante, 3 males (pinned) (2 males, NMNH; 1 male, UMSP).</p></tp:treatment-sec><tp:treatment-sec sec-type="Etymology"><title>Etymology.</title><p>This species is named after the river where the holotype was collected, that means “black river” in the Tupi-guarani language.</p></tp:treatment-sec><tp:treatment-sec><!--Section generated to contain objects referenced in tp:taxon-treatment.--><fig id="F4" position="float" orientation="portrait"><label>Figures 4–6.</label><caption><p><italic><tp:taxon-name>Atopsyche</tp:taxon-name></italic> spp. n. Male wing venation: Figure <bold>4</bold> <italic><tp:taxon-name>Atopsyche (Atopsaura) blahniki</tp:taxon-name></italic> sp. n. <bold>4A</bold> forewing <bold>4B</bold> hind wing. Figure <bold>5</bold> <italic><tp:taxon-name>Atopsyche (Atopsyche) parauna</tp:taxon-name></italic> sp. n. <bold>5A</bold> forewing <bold>5B</bold> hind wing. Figure <bold>6</bold> <italic><tp:taxon-name>Atopsyche (Atopsaura) galharada</tp:taxon-name></italic> sp. n. <bold>6A</bold> forewing <bold>6B</bold> hind wing.</p></caption><graphic xmlns:xlink="http://www.w3.org/1999/xlink" xlink:href="ZooKeys-207-065-g004.jpg" position="float" orientation="portrait" xlink:type="simple"/></fig><fig id="F5" position="float" orientation="portrait"><label>Figures 7–9.</label><caption><p><italic><tp:taxon-name>Atopsyche</tp:taxon-name></italic> spp. n. Abdominal glands: Figure <bold>7</bold> <italic><tp:taxon-name>Atopsyche (Atopsaura) blahniki</tp:taxon-name></italic> sp. n. <bold>7A</bold> terga II and III, lateral <bold>7B</bold> tergum III, dorsal <bold>C</bold> sternum V, lateral. Figure <bold>8</bold> <italic><tp:taxon-name>Atopsyche (Atopsyche) parauna</tp:taxon-name></italic> sp. n. <bold>8A</bold> terga III and IV, dorsal <bold>8B</bold> sternum V, ventral. Figure <bold>9</bold> <italic><tp:taxon-name>Atopsyche (Atopsaura) galharada</tp:taxon-name></italic> sp. n., sternum V, lateral.</p></caption><graphic xmlns:xlink="http://www.w3.org/1999/xlink" xlink:href="ZooKeys-207-065-g005.jpg" position="float" orientation="portrait" xlink:type="simple"/></fig></tp:treatment-sec></tp:taxon-treatment>
