# Supplementary material for: Three new species of Atopsyche Banks (Trichoptera, Hydrobiosidae) from Brazil
Source: Zookeys. 2012 Jul 11;(207):65–78. doi: 10.3897/zookeys.207.3419 (PMC3409685; doi:10.3897/zookeys.207.3419)
Supplement: XML Treatment for Atopsyche (Atopsaura) galharada [file zookeys.207.3419-treatment3.xml]

<!DOCTYPE tp:taxon-treatment
  PUBLIC "-//TaxonX//DTD Taxonomic Treatment Publishing DTD v0 20100105//EN" "tax-treatment-NSO.dtd">
<tp:taxon-treatment xmlns:tp="http://www.plazi.org/taxpub"><tp:treatment-meta><mixed-citation publication-type="journal"><person-group><name><surname>Santos</surname><given-names>Allan P. M.</given-names></name><name><surname>Holzenthal</surname><given-names>Ralph W.</given-names></name></person-group><article-title>Three new species of 
                    <italic>Atopsyche</italic> Banks (Trichoptera, Hydrobiosidae) from Brazil
                </article-title><source>Zookeys</source><day>11</day><month>7</month><year>2012</year><volume>2012</volume><issue>207</issue><fpage>65</fpage><lpage>78</lpage><pub-id pub-id-type="doi">10.3897/zookeys.207.3419</pub-id></mixed-citation></tp:treatment-meta><tp:nomenclature><tp:taxon-name>
                        <tp:taxon-name-part taxon-name-part-type="genus">Atopsyche</tp:taxon-name-part>
                        (<tp:taxon-name-part taxon-name-part-type="subgenus">Atopsaura</tp:taxon-name-part>)
                        <tp:taxon-name-part taxon-name-part-type="species">galharada</tp:taxon-name-part>
                    <object-id xmlns:xlink="http://www.w3.org/1999/xlink" xlink:type="simple">urn:lsid:zoobank.org:act:4664284A-65D7-4F52-8ADB-8E66C1EAF4C2</object-id>
								<object-id xmlns:xlink="http://www.w3.org/1999/xlink" xlink:type="simple">http://species-id.net/wiki/Atopsyche_galharada</object-id>
								</tp:taxon-name><tp:taxon-status xmlns:xlink="http://www.w3.org/1999/xlink" xlink:type="simple">sp. n.</tp:taxon-status><xref ref-type="fig" rid="F3">Figs 3</xref><xref ref-type="fig" rid="F4">, 6</xref><xref ref-type="fig" rid="F5">, 9</xref></tp:nomenclature><tp:treatment-sec sec-type="Diagnosis"><title>Diagnosis.</title><p>This is a distinctive new species in the genus, belonging to the <italic><tp:taxon-name>Atopsyche longipennis</tp:taxon-name></italic> Ulmer group of the subgenus <italic><tp:taxon-name>Atopsaura</tp:taxon-name></italic>. <italic><tp:taxon-name>Atopsyche galharada</tp:taxon-name></italic> sp. n. resembles <italic><tp:taxon-name>Atopsyche ayahuaca</tp:taxon-name></italic> Schmid and <italic><tp:taxon-name>Atopsyche plancki</tp:taxon-name></italic> Marlier in the absence of filipods and in the simple phallotheca. The new species can be distinguished from the others by the broader parapod with 2 carinas bearing tooth-like processes. The new species and <italic><tp:taxon-name>Atopsyche plancki</tp:taxon-name></italic> are similar in the short and broad first article of the inferior appendage, with an apical process, but in the new species this process is longer and the second article of the inferior appendage is broad in ventral view, and slightly hooked in lateral view. Also, <italic><tp:taxon-name>Atopsyche galharada</tp:taxon-name></italic> has the proctiger with a broad lateral sclerotized projection, and the phallotheca posteriorly divided into long, paired flangelike processes, broadest subapically, in dorsal view.</p></tp:treatment-sec><tp:treatment-sec sec-type="Male"><title>Male.</title><p>Forewing length 6.5–7.5 mm (n=23). Overall body color brown; antennal scape light brown, with long stramineous setae, pedicel brown, basal flagellomeres yellow, apical flagellomeres brown; setae of palps dark brown; frons and vertex of head with long, erect stramineous setae; legs yellowish brown, coxae of all legs darker brown. Forewings brown; erect setae on veins forming irregular pattern of alternate dark brown and yellow setae, with dark brown setae along costal margin; apex of wing with fringe of alternating patches of dark brown and yellow setae. Forewing venation complete (<xref ref-type="fig" rid="F4">Fig. 6A</xref>); R1 branched; stem of fork I equal to its length; fork II long, sessile; stem of fork III equal in length to stem of fork I; fork IV long, sessile; stem of M slightly curved between m-cu crossvein and first fork of M; fork V long, narrow; Cu2 long, converging near fused anal veins, crossvein near apex forming small cell on posterior margin of wing; apex of fused anal veins very short. Hind wing (<xref ref-type="fig" rid="F4">Fig. 6B</xref>) with Sc and R1 fused apically; forks I, III, and V present, the first with a short stem, the last long with a short stem, stem of fork III equal to its length; forks II and IV absent; M3+4 reaching wing margin; Cu2 long and almost straight; 1A long and sinuate. Nygmas <!--PageBreak-->indistinct in both wings. Sternum V with pair of small rounded glands on anterolateral margins, with a keel-like projection (<xref ref-type="fig" rid="F5">Fig. 9</xref>). Sterna VI and VII with prominent spine-like ventral processes on posteromesal margins.<!--PageBreak--><!--PageBreak--></p></tp:treatment-sec><tp:treatment-sec sec-type="Male genitalia"><title>Male genitalia.</title><p>Segment IX, in lateral view, long (<xref ref-type="fig" rid="F3">Fig. 3A</xref>). Parapod broad basally, narrow apically, with two carinas bearing tooth-like processes along dorsolateral edges and short, stout setae (<xref ref-type="fig" rid="F3">Figs 3A, 3B</xref>). Filipod absent (<xref ref-type="fig" rid="F3">Fig. 3A</xref>). Preanal appendage short, rounded, setose (<xref ref-type="fig" rid="F3">Figs 3A, 3B</xref>). Inferior appendage, first article short, uniformly broad, with narrow apical process, nearly equaling second article in length (<xref ref-type="fig" rid="F3">Figs 3A, 3C</xref>); second article large, bulging basally and downturned apically, in ventral view, broad (<xref ref-type="fig" rid="F3">Figs 3A, 3C</xref>). Proctiger, in lateral view, uniformly wide, with broad lateral sclerotized projection and truncate apical margin, covered with minute setae, apicodorsal margin with long setae (<xref ref-type="fig" rid="F3">Fig. 3A</xref>). Phallic apparatus simple (<xref ref-type="fig" rid="F3">Figs 3D, 3E</xref>); phallotheca broadly rounded basally, not articulating with inferior appendages (<xref ref-type="fig" rid="F3">Fig. 3D</xref>); posteriorly di<!--PageBreak-->vided into long, paired flangelike processes, broadest subapically, in dorsal view (<xref ref-type="fig" rid="F3">Fig. 3E</xref>); aedeagus an elongate, stout, spine-like structure, with strong basal loop (<xref ref-type="fig" rid="F3">Fig. 3D</xref>).</p><fig id="F3" position="float" orientation="portrait"><label>Figure 3.</label><caption><p><italic><tp:taxon-name>Atopsyche (Atopsaura) galharada</tp:taxon-name></italic> sp. n. Male genitalia: <bold>A</bold> lateral <bold>B</bold> parapod and preanal appendage, dorsal <bold>C</bold> inferior appendage, ventral <bold>D</bold> phallic apparatus, lateral <bold>E</bold> phallic apparatus, dorsal.</p></caption><graphic xmlns:xlink="http://www.w3.org/1999/xlink" xlink:href="ZooKeys-207-065-g003.jpg" position="float" orientation="portrait" xlink:type="simple"/></fig><fig id="F4" position="float" orientation="portrait"><label>Figures 4–6.</label><caption><p><italic><tp:taxon-name>Atopsyche</tp:taxon-name></italic> spp. n. Male wing venation: Figure <bold>4</bold> <italic><tp:taxon-name>Atopsyche (Atopsaura) blahniki</tp:taxon-name></italic> sp. n. <bold>4A</bold> forewing <bold>4B</bold> hind wing. Figure <bold>5</bold> <italic><tp:taxon-name>Atopsyche (Atopsyche) parauna</tp:taxon-name></italic> sp. n. <bold>5A</bold> forewing <bold>5B</bold> hind wing. Figure <bold>6</bold> <italic><tp:taxon-name>Atopsyche (Atopsaura) galharada</tp:taxon-name></italic> sp. n. <bold>6A</bold> forewing <bold>6B</bold> hind wing.</p></caption><graphic xmlns:xlink="http://www.w3.org/1999/xlink" xlink:href="ZooKeys-207-065-g004.jpg" position="float" orientation="portrait" xlink:type="simple"/></fig><fig id="F5" position="float" orientation="portrait"><label>Figures 7–9.</label><caption><p><italic><tp:taxon-name>Atopsyche</tp:taxon-name></italic> spp. n. Abdominal glands: Figure <bold>7</bold> <italic><tp:taxon-name>Atopsyche (Atopsaura) blahniki</tp:taxon-name></italic> sp. n. <bold>7A</bold> terga II and III, lateral <bold>7B</bold> tergum III, dorsal <bold>C</bold> sternum V, lateral. Figure <bold>8</bold> <italic><tp:taxon-name>Atopsyche (Atopsyche) parauna</tp:taxon-name></italic> sp. n. <bold>8A</bold> terga III and IV, dorsal <bold>8B</bold> sternum V, ventral. Figure <bold>9</bold> <italic><tp:taxon-name>Atopsyche (Atopsaura) galharada</tp:taxon-name></italic> sp. n., sternum V, lateral.</p></caption><graphic xmlns:xlink="http://www.w3.org/1999/xlink" xlink:href="ZooKeys-207-065-g005.jpg" position="float" orientation="portrait" xlink:type="simple"/></fig></tp:treatment-sec><tp:treatment-sec sec-type="Holotype male"><title>Holotype male.</title><p><bold>BRAZIL: São Paulo:</bold> Campos do Jordão, Parque Estadual de Campos do Jordão, Rio Galharada, <named-content xmlns:xlink="http://www.w3.org/1999/xlink" content-type="dwc:verbatimCoordinates" xlink:type="simple">22°41.662'S, 45°27.783'W</named-content>, 1530 m, 4–5.iii.1996, Holzenthal &amp; Guahyba (pinned) (UMSP000031880) (MZSP).</p></tp:treatment-sec><tp:treatment-sec sec-type="Paratypes"><title>Paratypes.</title><p><bold>BRAZIL: São Paulo:</bold> same data as holotype, 2 females (pinned) (MZSP); same data, except 22.i.1998, Holzenthal, Froehlich &amp; Paprocki,17 females (pinned) (UMSP); same data, except 13–15.ix.2002, Blahnik, Prather, Melo, Huamantinco, 1 male, 3 females (alcohol) (UMSP); Parque Estadual de Campos do Jordão, Campo do Meio, <named-content xmlns:xlink="http://www.w3.org/1999/xlink" content-type="dwc:verbatimCoordinates" xlink:type="simple">22°41.750'S, 45°29.448'W</named-content>, 1500 m, 21.i.1998, Holzenthal, Froehlich &amp; Paprocki, 2 females (pinned) (UMSP); same data, except 6.iii.1996, Holzenthal &amp; Guahyba, 1 male, 2 females (pinned) (NMNH); Rio Casquilho, 3.4 km NE Parque Estadual de Campos do Jordão, <named-content xmlns:xlink="http://www.w3.org/1999/xlink" content-type="dwc:verbatimCoordinates" xlink:type="simple">22°40.29'S, 45°27.87'W</named-content>, 1550 m, 23.1.1998, Holzenthal, Froehlich &amp; Paprocki, 18 males, 39 females (pinned) (15 males, 34 females, UMSP; 3 males, 5 females, DZRJ); Ribeirão do Casquilho, Bosque Vermelho, ca. 5 km Parque Estadual de Campos do Jordão, <named-content xmlns:xlink="http://www.w3.org/1999/xlink" content-type="dwc:verbatimCoordinates" xlink:type="simple">22°40'S, 45°27.5'W</named-content>, 1435 m, 16.ix.2002, Blahnik, Prather, Melo &amp; Huamantinco, 3 males (UMSP).</p></tp:treatment-sec><tp:treatment-sec sec-type="Etymology"><title>Etymology.</title><p>This species is named after the river where holotype was collected.</p></tp:treatment-sec></tp:taxon-treatment>
