# Supplementary material for: Three new species of Atopsyche Banks (Trichoptera, Hydrobiosidae) from Brazil
Source: Zookeys. 2012 Jul 11;(207):65–78. doi: 10.3897/zookeys.207.3419 (PMC3409685; doi:10.3897/zookeys.207.3419)
Supplement: XML Treatment for Atopsyche (Atopsyche) urumarca [file zookeys.207.3419-treatment4.xml]

<!DOCTYPE tp:taxon-treatment
  PUBLIC "-//TaxonX//DTD Taxonomic Treatment Publishing DTD v0 20100105//EN" "tax-treatment-NSO.dtd">
<tp:taxon-treatment xmlns:tp="http://www.plazi.org/taxpub"><tp:treatment-meta><mixed-citation publication-type="journal"><person-group><name><surname>Santos</surname><given-names>Allan P. M.</given-names></name><name><surname>Holzenthal</surname><given-names>Ralph W.</given-names></name></person-group><article-title>Three new species of 
                    <italic>Atopsyche</italic> Banks (Trichoptera, Hydrobiosidae) from Brazil
                </article-title><source>Zookeys</source><day>11</day><month>7</month><year>2012</year><volume>2012</volume><issue>207</issue><fpage>65</fpage><lpage>78</lpage><pub-id pub-id-type="doi">10.3897/zookeys.207.3419</pub-id></mixed-citation></tp:treatment-meta><tp:nomenclature><tp:taxon-name>
                        <tp:taxon-name-part taxon-name-part-type="genus">Atopsyche</tp:taxon-name-part>
                        (<tp:taxon-name-part taxon-name-part-type="subgenus">Atopsyche</tp:taxon-name-part>)
                        <tp:taxon-name-part taxon-name-part-type="species">urumarca</tp:taxon-name-part>
                    <object-id xmlns:xlink="http://www.w3.org/1999/xlink" xlink:type="simple">http://species-id.net/wiki/Atopsyche_urumarca</object-id>
								</tp:taxon-name><tp:taxon-status xmlns:xlink="http://www.w3.org/1999/xlink" xlink:type="simple">Schmid</tp:taxon-status><xref ref-type="fig" rid="F6">Figs 10</xref><tp:nomenclature-citation-list><tp:nomenclature-citation><tp:taxon-name>Atopsyche (Atopsaura) urumarca</tp:taxon-name><comment> Schmid, 1989: 131 [type locality: Brazil, Serra do Cipó, Rio Capivara; MZSP; male].</comment></tp:nomenclature-citation></tp:nomenclature-citation-list></tp:nomenclature><tp:treatment-sec sec-type="Diagnosis"><title>Diagnosis.</title><p><italic><tp:taxon-name>Atopsyche urumarca</tp:taxon-name></italic> Schmid was described from Minas Gerais state, Brazil, and placed in the <italic><tp:taxon-name>Atopsyche bolivari</tp:taxon-name></italic> Banks group. According to Schimid (1989), <italic><tp:taxon-name>Atopsyche urumarca</tp:taxon-name></italic> is most similar to <italic><tp:taxon-name>Atopsyche pachacutec</tp:taxon-name></italic> Schmid, especially in the form of the parapod and the apex of the phallotheca, but they differ in the structure of the second article of the inferior appendage. We have examined material from southeastern Brazil, including the type locality, and we found an interesting populational variation in the male genitalia structure. This variation is noticeable in the shape of the parapod and the apex of phallotheca. In all specimens, the parapod, in lateral view, is broad basally, with an oblique, mesal U-shaped incision, but this incision is deepest in specimens collected in Ipoema, Minas Gerais state, and shallow in specimens from São Paulo state; the parapod also can end in a narrow and rounded apex or bear a small, dorsal spine. The phallotheca is broadly rounded basally, with 3 paired processes posteriorly, the dorsal one long and broad, with small dorsal and ventral projections at its apex. Some specimens have a small, additional spine-like process on the posterior margin of this dorsal process, and the ventral margin can be rounded, slightly pointed, or pointed and hooked apically.<!--PageBreak--></p><fig id="F6" position="float" orientation="portrait"><label>Figure 10.</label><caption><p><italic><tp:taxon-name>Atopsyche (Atopsyche) urumarca</tp:taxon-name></italic> Schmd. Variation in male genitalia. <bold>A</bold> lateral, specimen from Ipoema, Minas Gerais <bold>B–D</bold> parapod, lateral <bold>B</bold> specimen from Serra do Cipó, Minas Gerais <bold>C</bold> specimen from Morro do Pilar, Minas Gerais <bold>D</bold> specimen from Altinópolis, São Paulo <bold>E–G</bold> phallic apparatus, lateral <bold>E</bold> specimen from Ipoema <bold>F</bold> specimen from Morro do Pilar <bold>G</bold> specimen from Altinópolis.</p></caption><graphic xmlns:xlink="http://www.w3.org/1999/xlink" xlink:href="ZooKeys-207-065-g006.jpg" position="float" orientation="portrait" xlink:type="simple"/></fig></tp:treatment-sec><tp:treatment-sec sec-type="Material examined"><title>Material examined.</title><p><bold>BRAZIL: Minas Gerais:</bold> Serra do Cipó, Rio Capivara, <named-content xmlns:xlink="http://www.w3.org/1999/xlink" content-type="dwc:verbatimCoordinates" xlink:type="simple">19°20.553'S, 43°38.531'W</named-content>, 950 m, 11.ii.1998, Holzenthal &amp; Paprocki, 2 males (pinned) (UMSP); Serra do Cipó, trib. to Rio Capivara, <named-content xmlns:xlink="http://www.w3.org/1999/xlink" content-type="dwc:verbatimCoordinates" xlink:type="simple">19°14.396'S, 43°34.939'W</named-content>, 1000 m, 18.ii.1998, Holzenthal &amp; Paprocki, 3 males (pinned) (MZSP); Rio Tanque, ca. 12 km (rd) from Ipoema, <named-content xmlns:xlink="http://www.w3.org/1999/xlink" content-type="dwc:verbatimCoordinates" xlink:type="simple">19°32.208'S, 43°26.878'W</named-content>, 750 m, 16.v.1998, Holzenthal &amp; Paprocki, 2 males, 1 female (pinned) (DZRJ); Rio Santo Antônio, downstream from Morro do Pilar, <named-content xmlns:xlink="http://www.w3.org/1999/xlink" content-type="dwc:verbatimCoordinates" xlink:type="simple">19°08.134'S, 43°21.256'W</named-content>, 530 m, 17.x.2000, Paprocki &amp; Ferreira, 1 male (pinned) (UMSP); P.E. de São Gonçalo do Rio Preto, Rio Preto, <named-content xmlns:xlink="http://www.w3.org/1999/xlink" content-type="dwc:verbatimCoordinates" xlink:type="simple">18°07.841'S, 43°20.246'W</named-content>, 791 m, 12.x.2000, Paprocki, Amarante, Sal<!--PageBreak-->gado, 1 male (alcohol) (UMSP); <bold>São Paulo:</bold> Altinópolis, Cachoeira dos Macacos, <named-content xmlns:xlink="http://www.w3.org/1999/xlink" content-type="dwc:verbatimCoordinates" xlink:type="simple">20°55.390'S, 47°22.758'W</named-content>, 758 m, 18.xi.2003, Holzenthal, Paprocki &amp; Calor, 27 males, 15 females (pinned) (UMSP), 9 males, 1 female (alcohol) (DZRJ); Altinópolis, Fazenda São João da Mata, Rio Baguassu, <named-content xmlns:xlink="http://www.w3.org/1999/xlink" content-type="dwc:verbatimCoordinates" xlink:type="simple">21°00.588'S, 47°28.900'W</named-content>, 745 m, 19–21.xi.2003, Holzenthal, Paprocki &amp; Calor, 8 male, 17 females (pinned) (3 males, 5 females, NMNH; 5 males, 12 females, UMSP), 28 males (alcohol) (UMSP); Pedregulho, Sítio Bruninho, <named-content xmlns:xlink="http://www.w3.org/1999/xlink" content-type="dwc:verbatimCoordinates" xlink:type="simple">20°09.240'S, 47°30.704'W</named-content>, 630 m, 17.xi.2003, Holzenthal, Paprocki &amp; Calor, 1 male, 1 female (pinned) (UMSP); Pedregulho, Ribeirão São Pedro, <named-content xmlns:xlink="http://www.w3.org/1999/xlink" content-type="dwc:verbatimCoordinates" xlink:type="simple">20°09.113'S, 47°30.626'W</named-content>, 617 m, 16.ix.2003, Holzenthal, Paprocki, Calor, 1 male (alcohol) (UMSP).</p></tp:treatment-sec></tp:taxon-treatment>
