# Supplementary material for: Three new species of Atopsyche Banks (Trichoptera, Hydrobiosidae) from Brazil
Source: Zookeys. 2012 Jul 11;(207):65–78. doi: 10.3897/zookeys.207.3419 (PMC3409685; doi:10.3897/zookeys.207.3419)
Supplement: XML Treatment for Atopsyche (Atopsaura) plancki [file zookeys.207.3419-treatment5.xml]

<!DOCTYPE tp:taxon-treatment
  PUBLIC "-//TaxonX//DTD Taxonomic Treatment Publishing DTD v0 20100105//EN" "tax-treatment-NSO.dtd">
<tp:taxon-treatment xmlns:tp="http://www.plazi.org/taxpub"><tp:treatment-meta><mixed-citation publication-type="journal"><person-group><name><surname>Santos</surname><given-names>Allan P. M.</given-names></name><name><surname>Holzenthal</surname><given-names>Ralph W.</given-names></name></person-group><article-title>Three new species of 
                    <italic>Atopsyche</italic> Banks (Trichoptera, Hydrobiosidae) from Brazil
                </article-title><source>Zookeys</source><day>11</day><month>7</month><year>2012</year><volume>2012</volume><issue>207</issue><fpage>65</fpage><lpage>78</lpage><pub-id pub-id-type="doi">10.3897/zookeys.207.3419</pub-id></mixed-citation></tp:treatment-meta><tp:nomenclature><tp:taxon-name>
                        <tp:taxon-name-part taxon-name-part-type="genus">Atopsyche</tp:taxon-name-part>
                        (<tp:taxon-name-part taxon-name-part-type="subgenus">Atopsaura</tp:taxon-name-part>)
                        <tp:taxon-name-part taxon-name-part-type="species">plancki</tp:taxon-name-part>
                    <object-id xmlns:xlink="http://www.w3.org/1999/xlink" xlink:type="simple">http://species-id.net/wiki/Atopsyche_plancki</object-id>
								</tp:taxon-name><tp:taxon-authority>Marlier</tp:taxon-authority><tp:nomenclature-citation-list><tp:nomenclature-citation><tp:taxon-name>Atopsyche (Atopsaura) plancki</tp:taxon-name><comment><xref ref-type="bibr" rid="B7">Marlier 1964</xref>: 2 [type locality: Brazil, São Paulo; IRSNB; male] - <xref ref-type="bibr" rid="B1">Blahnik et al. 2004</xref>: 4 [distribution; Brazil: Minas Gerais and Rio de Janeiro states]</comment></tp:nomenclature-citation></tp:nomenclature-citation-list></tp:nomenclature><tp:treatment-sec sec-type="Material examined"><title>Material examined.</title><p><bold>BRAZIL: Santa Catarina:</bold> Parque Ecológico Spitzkopf, confl. Rio Ouro &amp; Rio Caeté, <named-content xmlns:xlink="http://www.w3.org/1999/xlink" content-type="dwc:verbatimCoordinates" xlink:type="simple">27°00.352'S, 49°06.693'W</named-content>, 140 m, 25.xi.2003, Holzenthal, Paprocki, Calor, 1 male (alcohol) (UMSP).</p></tp:treatment-sec><ref-list><ref id="B7"><mixed-citation xmlns:xlink="http://www.w3.org/1999/xlink" xlink:type="simple"><person-group><name name-style="western"><surname>Marlier</surname><given-names>G</given-names></name></person-group> (<year>1964</year>)<article-title> Sur trois Trichopteres nouveaux recueillis en Amerique du Sud par le Professeur J. Illies.</article-title><source>Bulletin de l’Institut Royal des Sciences Naturelles de Belgique </source><volume>40</volume>: <fpage>1</fpage>-<lpage>15</lpage>.</mixed-citation></ref><ref id="B1"><mixed-citation xmlns:xlink="http://www.w3.org/1999/xlink" xlink:type="simple"><person-group><name name-style="western"><surname>Blahnik</surname><given-names>RJ</given-names></name><name name-style="western"><surname>Paprocki</surname><given-names>H</given-names></name><name name-style="western"><surname>Holzenthal</surname><given-names>RW</given-names></name></person-group> (<year>2004</year>)<article-title> New distributional and species records of Trichoptera from southern and southeastern Brazil.</article-title><source>Biota Neotropica </source><volume>4</volume>: <fpage>1</fpage>-<lpage>6</lpage>.</mixed-citation></ref></ref-list></tp:taxon-treatment>
